# Supplementary material for: Linking Forest Ecosystem Services to the SDGs: Semi-quantitative Mapping of Perceptions towards Integrated Decision-making
Source: Environ Manage. 2023 Dec 4;74(1):148–58. doi: 10.1007/s00267-023-01915-9 (PMC11208211; doi:10.1007/s00267-023-01915-9)
Supplement: Supplementary file 1 — Supplementary_Material [file 267_2023_1915_MOESM1_ESM.xlsx]

## Sheet: FES-SDGs_CH
	Importance of forests contribution for the SDGs (Switzerland)
		Overall importance to:			Exemples of forest services
	Aspects		Poverty	1	Wood production and employment	Provision of NTFP, food and health	Recreation	Protection against natural hazards	Regulation of natural cycles (water, polination)	Culture and heritage	Provision of genetic resources	Access to land (reserve)			+3	Crucial
	Scoring			1.25	1.2	1	0.8	1.2	1.2	0.6	0.6	0.8			+2	Very important
	Aspects		Hunger	2	Wood production and employment	Provision of NTFP, food	Access to land (reserve)	Climate regulation	Natural cycles regulation	Soil regulation	Provision of genetic resources				+1	Important
	Scoring			1.25	0.6	0.8	0.6	1.4	1.6	1.4	1				0	No special relevance
	Aspects		Health	3	Wood production	Provivion of NTFP, health	Recreation	Regulation of water cycle	Regulation of natural cycles	Regulation of pests	Provision of genetic resources
	Scoring			1.75	0.6	1.4	2.2	2	2	1.6	1.2
	Aspects		Education	4	Training, research	Spirituality and art
	Scoring			1	1.8	1.2
	Aspects		Gender	5	Wood production and employment	Provision of NTFP, food and health	Recreation
	Scoring			0.5	0.4	1	0.6
	Aspects		Water	6	Regulation of water cycle
	Scoring			2.75	2.8
	Aspects		Energy	7	Wood production	Climate regulation
	Scoring			2	2.2	2.4
	Aspects		Growth	8	Wood production and employment	Provision of NTFP	Protection against natural hazards	Climate regulation	Regulation of natural cycles	Recreation	Nature protection
	Scoring			1	1.2	0.4	2.2	2	1.6	1.4	1.8
	Aspects		Industry	9	Wood production and employment	Provision of NTFP, food and health	Provision of genetic resources	Spirituality, inspiration	Climate regulation
	Scoring			1	1.4	1	0.6	0.8	1.2
	Aspects		Inequality	10	Wood production and employment	Provision of NTFP, food and health	Recreation
	Scoring			0.5	0.2	0.6	0.8
	Aspects		Cities	11	Wood production and employment	Provision of NTFP, food and health	Recreation	Protection against natural hazards	Climate regulation	Culture and heritage	Nature protection	Regulation of pests
	Scoring			1.25	1	0.8	2.2	1.8	2.4	1.6	2	1.4
	Aspects		SPC	12	Wood production and employment	Provision of NTFP, food and health	Climate regulation	Regulation of natural cycles	Provision of genetic resources
	Scoring			1.25	2	1	1.4	1.2	1.6
	Aspects		Climate	13	Climate regulation	Wood production
	Scoring			2.75	2.8	2.2
	Aspects		Oceans	14	Regulation of natural cycles
	Scoring			1.5	1.8
	Aspects		Ecosystems	15	Regulation of natural cycles	Provision of genetic resources	Nature protection	Culture and heritage
	Scoring			2.75	2.2	2.2	2.6	1.8
	Aspects		Peace	16	Culture and heritage	Nature protection	Wood production (sectors)	Provision of NTFP (sectors)	Provision of genetic resources
	Scoring			0.75	1.4	1.2	0.4	0.8	0.8
	Aspects		Partnership	17	Wood production and employment	Climate regulation	Nature protection	Regulation of natural cycles	Access to land (reserve)	Provision of genetic resources	Protection against natural hazards
	Scoring			1.25	1	1.8	2	1.2	1.6	0.6	1.6
					NTFP = non-timber forest products

## Sheet: FES_SDGs_Int
	Importance of forests contribution for the SDGs (International)
		Overall importance to:			Exemples of forest services
	Aspects		Poverty	1	Wood production and employment	Provision of NTFP, food and health	Recreation	Protection against natural hazards	Regulation of natural cycles (water, polination)	Culture and heritage	Provision of genetic resources	Access to land (reserve)			+3	Crucial
	Scoring			2.33333	2	2.6	0.8	2.2	2.6	1.4	1.8	2.2			+2	Very important
	Aspects		Hunger	2	Wood production and employment	Provision of NTFP, food	Access to land (reserve)	Climate regulation	Natural cycles regulation	Soil regulation	Provision of genetic resources				+1	Important
	Scoring			1.66667	1.8	2.4	1.8	1.8	1.8	2	1.8				0	No special relevance
	Aspects		Health	3	Wood production	Provivion of NTFP, health	Recreation	Regulation of water cycle	Regulation of natural cycles	Regulation of pests	Provision of genetic resources
	Scoring			1.66667	0.6	2.2	1.6	2.6	1.8	1.6	1.2
	Aspects		Education	4	Training, research	Spirituality and art
	Scoring			1	1.8	1.6
	Aspects		Gender	5	Wood production and employment	Provision of NTFP, food and health	Recreation
	Scoring			0.333333	0.6	1.6	0.6
	Aspects		Water	6	Regulation of water cycle
	Scoring			2.66667	2.8
	Aspects		Energy	7	Wood production	Climate regulation
	Scoring			2.33333	2.6	2.4
	Aspects		Growth	8	Wood production and employment	Provision of NTFP	Protection against natural hazards	Climate regulation	Regulation of natural cycles	Recreation	Nature protection
	Scoring			1.33333	1.2	1.4	1.4	1.8	1.6	1.2	1.8
	Aspects		Industry	9	Wood production and employment	Provision of NTFP, food and health	Provision of genetic resources	Spirituality, inspiration	Climate regulation
	Scoring			1	1.8	1.2	1.6	0.6	1.2
	Aspects		Inequality	10	Wood production and employment	Provision of NTFP, food and health	Recreation
	Scoring			1	1.2	1.6	0.8
	Aspects		Cities	11	Wood production and employment	Provision of NTFP, food and health	Recreation	Protection against natural hazards	Climate regulation	Culture and heritage	Nature protection	Regulation of pests
	Scoring			2	0.8	1.8	2.6	1.8	2.4	2	2.4	1.6
	Aspects		SPC	12	Wood production and employment	Provision of NTFP, food and health	Climate regulation	Regulation of natural cycles	Provision of genetic resources
	Scoring			1.33333	1.4	1	1.6	1.2	1
	Aspects		Climate	13	Climate regulation	Wood production
	Scoring			3	3	1.4
	Aspects		Oceans	14	Regulation of natural cycles
	Scoring			1	1.6
	Aspects		Ecosystems	15	Regulation of natural cycles	Provision of genetic resources	Nature protection	Culture and heritage
	Scoring			3	3	2.6	3	1.8
	Aspects		Peace	16	Culture and heritage	Nature protection	Wood production (sectors)	Provision of NTFP (sectors)	Provision of genetic resources
	Scoring			1.33333	1.4	1.8	0.6	1.2	1
	Aspects		Partnership	17	Wood production and employment	Climate regulation	Nature protection	Regulation of natural cycles	Access to land (reserve)	Provision of genetic resources	Protection against natural hazards
	Scoring			2.33333	1.4	2.4	2.4	2.4	2.2	2	2.2
					NTFP = non-timber forest products

## Sheet: FES_edges
Source	Target	Weight	Network	Context
Nature protection	Regulation of water cycle	5	co-benefits	International
Regulation of natural cycles	Regulation of water cycle	5	co-benefits	International
Regulation of natural cycles	Regulation of water cycle	5	co-benefits	Switzerland
Regulation of water cycle	Regulation of natural cycles	5	co-benefits	International
Climate regulation	Nature protection	4	co-benefits	Switzerland
Climate regulation	Regulation of natural cycles	4	co-benefits	International
Climate regulation	Regulation of natural cycles	4	co-benefits	Switzerland
Climate regulation	Regulation of water cycle	4	co-benefits	International
Climate regulation	Regulation of water cycle	4	co-benefits	Switzerland
Nature protection	Regulation of natural cycles	4	co-benefits	International
Nature protection	Regulation of natural cycles	4	co-benefits	Switzerland
Nature protection	Wood production and employment	4	trade-offs	International
Protection against natural hazards	Climate regulation	4	co-benefits	International
Protection against natural hazards	Regulation of water cycle	4	co-benefits	International
Regulation of natural cycles	Climate regulation	4	co-benefits	International
Regulation of natural cycles	Climate regulation	4	co-benefits	Switzerland
Regulation of natural cycles	Protection against natural hazards	4	co-benefits	International
Regulation of water cycle	Nature protection	4	co-benefits	Switzerland
Regulation of water cycle	Protection against natural hazards	4	co-benefits	International
Regulation of water cycle	Regulation of natural cycles	4	co-benefits	Switzerland
Wood production and employment	Nature protection	4	trade-offs	Switzerland
Climate regulation	Protection against natural hazards	3	co-benefits	International
Climate regulation	Protection against natural hazards	3	co-benefits	Switzerland
Climate regulation	Recreation	3	co-benefits	Switzerland
Climate regulation	Training, research	3	co-benefits	International
Climate regulation	Wood production and employment	3	co-benefits	Switzerland
Culture and heritage	Provision of NTFP	3	co-benefits	International
Culture and heritage	Training, research	3	co-benefits	International
Nature protection	Climate regulation	3	co-benefits	Switzerland
Nature protection	Regulation of water cycle	3	co-benefits	Switzerland
Nature protection	Training, research	3	co-benefits	International
Protection against natural hazards	Climate regulation	3	co-benefits	Switzerland
Protection against natural hazards	Nature protection	3	co-benefits	International
Protection against natural hazards	Training, research	3	co-benefits	International
Provision of NTFP	Protection against natural hazards	3	trade-offs	Switzerland
Provision of NTFP	Recreation	3	co-benefits	International
Provision of NTFP	Training, research	3	co-benefits	International
Regulation of natural cycles	Nature protection	3	co-benefits	International
Regulation of natural cycles	Nature protection	3	co-benefits	Switzerland
Regulation of natural cycles	Protection against natural hazards	3	co-benefits	Switzerland
Regulation of natural cycles	Provision of NTFP	3	co-benefits	International
Regulation of natural cycles	Training, research	3	co-benefits	International
Regulation of water cycle	Climate regulation	3	co-benefits	International
Regulation of water cycle	Climate regulation	3	co-benefits	Switzerland
Regulation of water cycle	Nature protection	3	co-benefits	International
Regulation of water cycle	Provision of NTFP	3	co-benefits	International
Regulation of water cycle	Training, research	3	co-benefits	International
Training, research	Climate regulation	3	co-benefits	International
Training, research	Climate regulation	3	co-benefits	Switzerland
Training, research	Culture and heritage	3	co-benefits	International
Training, research	Nature protection	3	co-benefits	International
Training, research	Protection against natural hazards	3	co-benefits	International
Training, research	Provision of NTFP	3	co-benefits	International
Training, research	Recreation	3	co-benefits	International
Training, research	Regulation of natural cycles	3	co-benefits	International
Training, research	Regulation of natural cycles	3	co-benefits	Switzerland
Training, research	Regulation of water cycle	3	co-benefits	International
Wood production and employment	Nature protection	3	trade-offs	International
Wood production and employment	Training, research	3	co-benefits	International
Climate regulation	Culture and heritage	2	co-benefits	Switzerland
Climate regulation	Nature protection	2	co-benefits	International
Climate regulation	Provision of NTFP	2	co-benefits	Switzerland
Climate regulation	Training, research	2	co-benefits	Switzerland
Culture and heritage	Climate regulation	2	co-benefits	Switzerland
Culture and heritage	Protection against natural hazards	2	co-benefits	International
Culture and heritage	Protection against natural hazards	2	trade-offs	Switzerland
Culture and heritage	Provision of NTFP	2	co-benefits	Switzerland
Culture and heritage	Recreation	2	co-benefits	International
Culture and heritage	Recreation	2	co-benefits	Switzerland
Culture and heritage	Regulation of natural cycles	2	co-benefits	International
Culture and heritage	Regulation of natural cycles	2	trade-offs	Switzerland
Culture and heritage	Regulation of water cycle	2	co-benefits	International
Nature protection	Climate regulation	2	co-benefits	International
Nature protection	Culture and heritage	2	co-benefits	International
Nature protection	Culture and heritage	2	co-benefits	Switzerland
Nature protection	Recreation	2	trade-offs	Switzerland
Nature protection	Wood production and employment	2	trade-offs	Switzerland
Protection against natural hazards	Culture and heritage	2	co-benefits	International
Protection against natural hazards	Culture and heritage	2	co-benefits	Switzerland
Protection against natural hazards	Nature protection	2	trade-offs	Switzerland
Protection against natural hazards	Provision of NTFP	2	co-benefits	International
Protection against natural hazards	Provision of NTFP	2	trade-offs	Switzerland
Protection against natural hazards	Recreation	2	co-benefits	International
Protection against natural hazards	Regulation of natural cycles	2	co-benefits	International
Protection against natural hazards	Regulation of natural cycles	2	co-benefits	Switzerland
Protection against natural hazards	Training, research	2	co-benefits	Switzerland
Protection against natural hazards	Wood production and employment	2	co-benefits	Switzerland
Provision of NTFP	Nature protection	2	trade-offs	Switzerland
Provision of NTFP	Regulation of natural cycles	2	co-benefits	International
Provision of NTFP	Regulation of natural cycles	2	trade-offs	Switzerland
Provision of NTFP	Regulation of water cycle	2	co-benefits	International
Recreation	Climate regulation	2	trade-offs	Switzerland
Recreation	Culture and heritage	2	co-benefits	International
Recreation	Culture and heritage	2	co-benefits	Switzerland
Recreation	Nature protection	2	trade-offs	International
Recreation	Protection against natural hazards	2	trade-offs	Switzerland
Recreation	Provision of NTFP	2	co-benefits	International
Recreation	Regulation of natural cycles	2	trade-offs	Switzerland
Recreation	Regulation of water cycle	2	trade-offs	Switzerland
Recreation	Training, research	2	co-benefits	International
Recreation	Wood production and employment	2	trade-offs	International
Recreation	Wood production and employment	2	trade-offs	Switzerland
Regulation of natural cycles	Culture and heritage	2	co-benefits	International
Regulation of natural cycles	Training, research	2	co-benefits	Switzerland
Regulation of natural cycles	Wood production and employment	2	trade-offs	International
Regulation of water cycle	Protection against natural hazards	2	co-benefits	Switzerland
Regulation of water cycle	Training, research	2	co-benefits	Switzerland
Regulation of water cycle	Wood production and employment	2	trade-offs	Switzerland
Training, research	Protection against natural hazards	2	co-benefits	Switzerland
Training, research	Regulation of water cycle	2	co-benefits	Switzerland
Training, research	Wood production and employment	2	co-benefits	International
Wood production and employment	Climate regulation	2	co-benefits	Switzerland
Wood production and employment	Recreation	2	trade-offs	International
Wood production and employment	Recreation	2	trade-offs	Switzerland
Wood production and employment	Regulation of water cycle	2	trade-offs	Switzerland
Climate regulation	Climate regulation	1	co-benefits	International
Climate regulation	Climate regulation	1	trade-offs	International
Climate regulation	Climate regulation	1	co-benefits	Switzerland
Climate regulation	Climate regulation	1	trade-offs	Switzerland
Climate regulation	Provision of NTFP	1	co-benefits	International
Climate regulation	Training, research	1	trade-offs	Switzerland
Climate regulation	Wood production and employment	1	co-benefits	International
Culture and heritage	Climate regulation	1	co-benefits	International
Culture and heritage	Climate regulation	1	trade-offs	Switzerland
Culture and heritage	Culture and heritage	1	co-benefits	International
Culture and heritage	Culture and heritage	1	trade-offs	International
Culture and heritage	Culture and heritage	1	co-benefits	Switzerland
Culture and heritage	Culture and heritage	1	trade-offs	Switzerland
Culture and heritage	Nature protection	1	co-benefits	International
Culture and heritage	Nature protection	1	co-benefits	Switzerland
Culture and heritage	Nature protection	1	trade-offs	Switzerland
Culture and heritage	Protection against natural hazards	1	co-benefits	Switzerland
Culture and heritage	Regulation of water cycle	1	trade-offs	Switzerland
Culture and heritage	Training, research	1	trade-offs	Switzerland
Nature protection	Climate regulation	1	trade-offs	Switzerland
Nature protection	Nature protection	1	co-benefits	International
Nature protection	Nature protection	1	trade-offs	International
Nature protection	Nature protection	1	co-benefits	Switzerland
Nature protection	Nature protection	1	trade-offs	Switzerland
Nature protection	Protection against natural hazards	1	co-benefits	International
Nature protection	Protection against natural hazards	1	co-benefits	Switzerland
Nature protection	Protection against natural hazards	1	trade-offs	Switzerland
Nature protection	Recreation	1	co-benefits	International
Nature protection	Recreation	1	trade-offs	International
Nature protection	Regulation of natural cycles	1	trade-offs	Switzerland
Nature protection	Training, research	1	co-benefits	Switzerland
Nature protection	Training, research	1	trade-offs	Switzerland
Protection against natural hazards	Culture and heritage	1	trade-offs	Switzerland
Protection against natural hazards	Protection against natural hazards	1	co-benefits	International
Protection against natural hazards	Protection against natural hazards	1	trade-offs	International
Protection against natural hazards	Protection against natural hazards	1	co-benefits	Switzerland
Protection against natural hazards	Protection against natural hazards	1	trade-offs	Switzerland
Protection against natural hazards	Recreation	1	co-benefits	Switzerland
Protection against natural hazards	Recreation	1	trade-offs	Switzerland
Protection against natural hazards	Regulation of water cycle	1	co-benefits	Switzerland
Protection against natural hazards	Wood production and employment	1	co-benefits	International
Protection against natural hazards	Wood production and employment	1	trade-offs	International
Provision of NTFP	Climate regulation	1	co-benefits	International
Provision of NTFP	Climate regulation	1	co-benefits	Switzerland
Provision of NTFP	Climate regulation	1	trade-offs	Switzerland
Provision of NTFP	Culture and heritage	1	co-benefits	International
Provision of NTFP	Culture and heritage	1	co-benefits	Switzerland
Provision of NTFP	Protection against natural hazards	1	co-benefits	International
Provision of NTFP	Provision of NTFP	1	co-benefits	International
Provision of NTFP	Provision of NTFP	1	trade-offs	International
Provision of NTFP	Provision of NTFP	1	co-benefits	Switzerland
Provision of NTFP	Provision of NTFP	1	trade-offs	Switzerland
Provision of NTFP	Recreation	1	co-benefits	Switzerland
Provision of NTFP	Regulation of water cycle	1	trade-offs	Switzerland
Provision of NTFP	Training, research	1	co-benefits	Switzerland
Provision of NTFP	Wood production and employment	1	co-benefits	International
Provision of NTFP	Wood production and employment	1	trade-offs	International
Provision of NTFP	Wood production and employment	1	co-benefits	Switzerland
Provision of NTFP	Wood production and employment	1	trade-offs	Switzerland
Recreation	Culture and heritage	1	trade-offs	International
Recreation	Nature protection	1	co-benefits	International
Recreation	Nature protection	1	co-benefits	Switzerland
Recreation	Nature protection	1	trade-offs	Switzerland
Recreation	Protection against natural hazards	1	co-benefits	International
Recreation	Provision of NTFP	1	co-benefits	Switzerland
Recreation	Provision of NTFP	1	trade-offs	Switzerland
Recreation	Recreation	1	co-benefits	International
Recreation	Recreation	1	trade-offs	International
Recreation	Recreation	1	co-benefits	Switzerland
Recreation	Recreation	1	trade-offs	Switzerland
Recreation	Regulation of natural cycles	1	co-benefits	International
Recreation	Regulation of water cycle	1	co-benefits	International
Regulation of natural cycles	Culture and heritage	1	trade-offs	Switzerland
Regulation of natural cycles	Provision of NTFP	1	trade-offs	Switzerland
Regulation of natural cycles	Regulation of natural cycles	1	co-benefits	International
Regulation of natural cycles	Regulation of natural cycles	1	trade-offs	International
Regulation of natural cycles	Regulation of natural cycles	1	co-benefits	Switzerland
Regulation of natural cycles	Regulation of natural cycles	1	trade-offs	Switzerland
Regulation of natural cycles	Training, research	1	trade-offs	Switzerland
Regulation of natural cycles	Wood production and employment	1	co-benefits	International
Regulation of natural cycles	Wood production and employment	1	trade-offs	Switzerland
Regulation of water cycle	Climate regulation	1	trade-offs	Switzerland
Regulation of water cycle	Culture and heritage	1	co-benefits	International
Regulation of water cycle	Provision of NTFP	1	trade-offs	Switzerland
Regulation of water cycle	Recreation	1	co-benefits	International
Regulation of water cycle	Recreation	1	co-benefits	Switzerland
Regulation of water cycle	Recreation	1	trade-offs	Switzerland
Regulation of water cycle	Regulation of water cycle	1	co-benefits	International
Regulation of water cycle	Regulation of water cycle	1	trade-offs	International
Regulation of water cycle	Regulation of water cycle	1	co-benefits	Switzerland
Regulation of water cycle	Regulation of water cycle	1	trade-offs	Switzerland
Regulation of water cycle	Wood production and employment	1	co-benefits	International
Regulation of water cycle	Wood production and employment	1	trade-offs	International
Training, research	Culture and heritage	1	co-benefits	Switzerland
Training, research	Nature protection	1	co-benefits	Switzerland
Training, research	Provision of NTFP	1	co-benefits	Switzerland
Training, research	Training, research	1	co-benefits	International
Training, research	Training, research	1	trade-offs	International
Training, research	Training, research	1	co-benefits	Switzerland
Training, research	Training, research	1	trade-offs	Switzerland
Training, research	Wood production and employment	1	co-benefits	Switzerland
Wood production and employment	Culture and heritage	1	trade-offs	International
Wood production and employment	Protection against natural hazards	1	trade-offs	International
Wood production and employment	Protection against natural hazards	1	co-benefits	Switzerland
Wood production and employment	Provision of NTFP	1	co-benefits	International
Wood production and employment	Provision of NTFP	1	co-benefits	Switzerland
Wood production and employment	Regulation of natural cycles	1	trade-offs	International
Wood production and employment	Regulation of natural cycles	1	trade-offs	Switzerland
Wood production and employment	Regulation of water cycle	1	trade-offs	International
Wood production and employment	Wood production and employment	1	co-benefits	International
Wood production and employment	Wood production and employment	1	trade-offs	International
Wood production and employment	Wood production and employment	1	co-benefits	Switzerland
Wood production and employment	Wood production and employment	1	trade-offs	Switzerland

## Sheet: FES_links_results_CH
				1												2												3												4
					Wood production and employment	Provision of NTFP	Protection against natural hazards	Climate regulation	Regulation of water cycle	Regulation of natural cycles	Recreation	Training, research	Culture and heritage	Nature protection			Wood production and employment	Provision of NTFP	Protection against natural hazards	Climate regulation	Regulation of water cycle	Regulation of natural cycles	Recreation	Training, research	Culture and heritage	Nature protection			Wood production and employment	Provision of NTFP	Protection against natural hazards	Climate regulation	Regulation of water cycle	Regulation of natural cycles	Recreation	Training, research	Culture and heritage	Nature protection			Wood production and employment	Provision of NTFP	Protection against natural hazards	Climate regulation	Regulation of water cycle	Regulation of natural cycles	Recreation	Training, research	Culture and heritage
				Wood production and employment		Context dependent	Context dependent	Context dependent	Trade-off	Trade-off	Trade-off	Context dependent		Trade-off		Wood production and employment		Context dependent	Context dependent	Context dependent	Context dependent	Context dependent	Context dependent	Not relevant	Context dependent	Trade-off		Wood production and employment		Not relevant	Context dependent	Context dependent	Not relevant	Context dependent	Trade-off	Not relevant	Context dependent	Trade-off		Wood production and employment		Co-benefit	Context dependent	Co-benefit	Trade-off	Context dependent	Context dependent	Context dependent	Context dependent
				Provision of NTFP	Trade-off		Trade-off	Context dependent	Not relevant	Trade-off	Context dependent	Co-benefit	Co-benefit			Provision of NTFP	Co-benefit		Context dependent	Co-benefit	Not relevant	Context dependent	Co-benefit	Not relevant	Context dependent	Context dependent		Provision of NTFP	Not relevant		Not relevant	Not relevant	Not relevant	Not relevant	Not relevant	Not relevant	Context dependent	Context dependent		Provision of NTFP	Context dependent		Trade-off	Trade-off	Not relevant	Trade-off	Context dependent	Context dependent	Context dependent
				Protection against natural hazards	Context dependent	Trade-off		Co-benefit	Not relevant	Co-benefit	Co-benefit	Co-benefit	Co-benefit	Context dependent		Protection against natural hazards	Co-benefit	Context dependent		Co-benefit	Co-benefit	Co-benefit	Context dependent	Not relevant	Co-benefit	Context dependent		Protection against natural hazards	Context dependent			Not relevant	Context dependent	Context dependent	Context dependent	Context dependent	Context dependent	Trade-off		Protection against natural hazards	Context dependent	Not relevant		Not relevant	Not relevant	Context dependent	Context dependent	Co-benefit	Not relevant
				Climate regulation	Co-benefit	Context dependent	Co-benefit		Co-benefit	Co-benefit	Co-benefit	Co-benefit	Co-benefit	Co-benefit		Climate regulation	Co-benefit	Co-benefit	Co-benefit		Co-benefit	Co-benefit	Co-benefit	Not relevant	Co-benefit	Co-benefit		Climate regulation	Context dependent	Not relevant	Context dependent		Co-benefit	Co-benefit	Context dependent	Context dependent	Context dependent	Co-benefit		Climate regulation	Context dependent	Not relevant	Not relevant		Context dependent	Context dependent	Not relevant	Co-benefit	Not relevant
				Regulation of water cycle	Trade-off	Not relevant	Not relevant	Co-benefit		Co-benefit	Trade-off	Co-benefit	Not relevant	Co-benefit		Regulation of water cycle	Context dependent	Context dependent	Co-benefit	Co-benefit		Co-benefit	Co-benefit	Not relevant	Context dependent	Context dependent		Regulation of water cycle	Context dependent	Not relevant	Context dependent	Co-benefit		Co-benefit	Context dependent	Context dependent	Context dependent	Co-benefit		Regulation of water cycle	Trade-off	Not relevant	Co-benefit	Context dependent		Context dependent	Context dependent	Co-benefit	Not relevant
				Regulation of natural cycles	Trade-off	Trade-off	Co-benefit	Co-benefit	Co-benefit		Not relevant	Co-benefit	Not relevant	Co-benefit		Regulation of natural cycles	Context dependent	Context dependent	Co-benefit	Co-benefit	Co-benefit		Context dependent	Not relevant	Context dependent	Context dependent		Regulation of natural cycles	Not relevant	Not relevant	Context dependent	Co-benefit	Co-benefit		Not relevant	Context dependent	Not relevant	Context dependent		Regulation of natural cycles	Context dependent	Not relevant	Context dependent	Context dependent	Co-benefit		Not relevant	Co-benefit	Trade-off
				Recreation	Trade-off	Context dependent	Trade-off	Trade-off	Trade-off	Trade-off		Context dependent	Co-benefit	Trade-off		Recreation	Context dependent	Context dependent	Not relevant	Context dependent	Not relevant	Context dependent		Not relevant	Co-benefit	Context dependent		Recreation	Trade-off	Not relevant	Context dependent	Context dependent	Context dependent	Context dependent		Not relevant	Context dependent	Context dependent		Recreation	Context dependent	Co-benefit	Context dependent	Not relevant	Not relevant	Not relevant		Context dependent	Context dependent
				Training, research	Co-benefit	Co-benefit	Co-benefit	Co-benefit	Co-benefit	Co-benefit	Context dependent		Co-benefit	Context dependent		Training, research	Not relevant	Not relevant	Not relevant	Not relevant	Not relevant	Not relevant	Not relevant		Not relevant	Not relevant		Training, research	Context dependent	Not relevant	Co-benefit	Co-benefit	Co-benefit	Co-benefit	Context dependent		Not relevant	Context dependent		Training, research	Context dependent	Context dependent	Context dependent	Context dependent	Context dependent	Context dependent	Context dependent		Context dependent
				Culture and heritage	Context dependent	Co-benefit	Co-benefit	Co-benefit	Not relevant	Not relevant	Context dependent	Not relevant		Co-benefit		Culture and heritage	Context dependent	Co-benefit	Not relevant	Co-benefit	Not relevant	Not relevant	Co-benefit	Not relevant		Context dependent		Culture and heritage	Context dependent	Context dependent	Not relevant	Not relevant	Not relevant	Not relevant	Context dependent	Not relevant		Context dependent		Culture and heritage	Context dependent	Context dependent	Trade-off	Not relevant	Context dependent	Trade-off	Co-benefit	Trade-off
				Nature protection	Trade-off	Context dependent	Co-benefit	Co-benefit	Co-benefit	Co-benefit	Trade-off	Context dependent	Co-benefit			Nature protection	Context dependent	Context dependent	Context dependent	Co-benefit	Context dependent	Co-benefit	Context dependent	Not relevant	Co-benefit			Nature protection	Trade-off	Context dependent	Context dependent	Co-benefit	Co-benefit	Co-benefit	Context dependent	Context dependent	Context dependent			Nature protection	Context dependent	Context dependent	Context dependent	Trade-off	Context dependent	Trade-off	Context dependent	Co-benefit	Context dependent
[truncated: 11 more columns]

## Sheet: FES_links_results_Int
					1												2												3												4
						Wood production and employment	Provision of NTFP	Protection against natural hazards	Climate regulation	Regulation of water cycle	Regulation of natural cycles	Recreation	Training, research	Culture and heritage	Nature protection			Wood production and employment	Provision of NTFP	Protection against natural hazards	Climate regulation	Regulation of water cycle	Regulation of natural cycles	Recreation	Training, research	Culture and heritage	Nature protection			Wood production and employment	Provision of NTFP	Protection against natural hazards	Climate regulation	Regulation of water cycle	Regulation of natural cycles	Recreation	Training, research	Culture and heritage	Nature protection			Wood production and employment	Provision of NTFP	Protection against natural hazards	Climate regulation	Regulation of water cycle	Regulation of natural cycles	Recreation	Training, research
					Wood production and employment		Context dependent	Context dependent	Context dependent	Context dependent	Context dependent	Context dependent	Co-benefit	Context dependent	Context dependent		Wood production and employment		Context dependent	Context dependent	Context dependent	Context dependent	Context dependent	Trade-off	Co-benefit	Context dependent	Trade-off		Wood production and employment		Context dependent	Context dependent	Context dependent	Context dependent	Context dependent	Context dependent	Not relevant	Context dependent	Trade-off		Wood production and employment		Context dependent	Trade-off	Context dependent	Trade-off	Trade-off	Trade-off	Context dependent
					Provision of NTFP	Context dependent		Context dependent	Context dependent	Context dependent	Context dependent	Context dependent	Co-benefit	Context dependent	Context dependent		Provision of NTFP	Context dependent		Co-benefit	Co-benefit	Co-benefit	Co-benefit	Co-benefit	Co-benefit	Co-benefit	Context dependent		Provision of NTFP	Trade-off		Context dependent	Context dependent	Co-benefit	Co-benefit	Co-benefit	Not relevant	Context dependent	Context dependent		Provision of NTFP	Context dependent		Not relevant	Not relevant	Context dependent	Context dependent	Context dependent	Not relevant
					Protection against natural hazards	Context dependent	Context dependent		Co-benefit	Co-benefit	Co-benefit	Context dependent	Co-benefit	Context dependent	Co-benefit		Protection against natural hazards	Trade-off	Context dependent		Co-benefit	Co-benefit	Context dependent	Co-benefit	Co-benefit	Co-benefit	Context dependent		Protection against natural hazards	Context dependent	Co-benefit		Co-benefit	Co-benefit	Context dependent	Context dependent	Not relevant	Context dependent	Co-benefit		Protection against natural hazards	Not relevant	Not relevant		Not relevant	Context dependent	Context dependent	Context dependent	Not relevant
					Climate regulation	Context dependent	Context dependent	Co-benefit		Co-benefit	Co-benefit	Context dependent	Co-benefit	Context dependent	Context dependent		Climate regulation	Context dependent	Context dependent	Context dependent		Context dependent	Context dependent	Context dependent	Co-benefit	Context dependent	Context dependent		Climate regulation	Co-benefit	Co-benefit	Co-benefit		Co-benefit	Co-benefit	Context dependent	Not relevant	Context dependent	Co-benefit		Climate regulation	Context dependent	Not relevant	Not relevant		Co-benefit	Co-benefit	Not relevant	Context dependent
					Regulation of water cycle	Context dependent	Context dependent	Co-benefit	Co-benefit		Co-benefit	Context dependent	Co-benefit	Context dependent	Co-benefit		Regulation of water cycle	Context dependent	Co-benefit	Co-benefit	Co-benefit		Co-benefit	Context dependent	Co-benefit	Context dependent	Context dependent		Regulation of water cycle	Context dependent	Co-benefit	Context dependent	Context dependent		Co-benefit	Not relevant	Not relevant	Context dependent	Co-benefit		Regulation of water cycle	Trade-off	Not relevant	Co-benefit	Co-benefit		Co-benefit	Context dependent	Not relevant
					Regulation of natural cycles	Context dependent	Context dependent	Co-benefit	Co-benefit	Co-benefit		Context dependent	Co-benefit	Context dependent	Co-benefit		Regulation of natural cycles	Co-benefit	Co-benefit	Co-benefit	Co-benefit	Co-benefit		Context dependent	Co-benefit	Co-benefit	Context dependent		Regulation of natural cycles	Trade-off	Co-benefit	Context dependent	Context dependent	Co-benefit		Context dependent	Not relevant	Context dependent	Co-benefit		Regulation of natural cycles	Trade-off	Not relevant	Co-benefit	Co-benefit	Co-benefit		Context dependent	Not relevant
					Recreation	Context dependent	Context dependent	Context dependent	Context dependent	Context dependent	Context dependent		Co-benefit	Context dependent	Context dependent		Recreation	Trade-off	Co-benefit	Co-benefit	Context dependent	Co-benefit	Co-benefit		Co-benefit	Co-benefit	Co-benefit		Recreation	Context dependent	Context dependent	Context dependent	Context dependent	Context dependent	Context dependent		Context dependent	Context dependent	Trade-off		Recreation	Trade-off	Co-benefit	Context dependent	Context dependent	Context dependent	Context dependent		Not relevant
					Training, research	Co-benefit	Co-benefit	Co-benefit	Co-benefit	Co-benefit	Co-benefit	Co-benefit		Co-benefit	Co-benefit		Training, research	Context dependent	Co-benefit	Co-benefit	Co-benefit	Co-benefit	Co-benefit	Co-benefit		Co-benefit	Co-benefit		Training, research	Not relevant	Not relevant	Not relevant	Not relevant	Not relevant	Not relevant	Context dependent		Context dependent	Not relevant		Training, research	Context dependent	Not relevant	Context dependent	Context dependent	Context dependent	Context dependent	Not relevant
					Culture and heritage	Context dependent	Context dependent	Context dependent	Context dependent	Context dependent	Context dependent	Context dependent	Co-benefit		Context dependent		Culture and heritage	Context dependent	Co-benefit	Co-benefit	Context dependent	Co-benefit	Co-benefit	Co-benefit	Co-benefit		Co-benefit		Culture and heritage	Context dependent	Co-benefit	Context dependent	Context dependent	Context dependent	Context dependent	Context dependent	Context dependent		Context dependent		Culture and heritage	Context dependent	Context dependent	Not relevant	Not relevant	Not relevant	Not relevant	Context dependent	Not relevant
					Nature protection	Context dependent	Context dependent	Co-benefit	Co-benefit	Co-benefit	Co-benefit	Context dependent	Co-benefit	Context dependent			Nature protection	Trade-off	Context dependent	Context dependent		Co-benefit	Context dependent	Co-benefit	Co-benefit	Co-benefit			Nature protection	Trade-off	Context dependent	Context dependent	Context dependent	Co-benefit	Co-benefit	Trade-off	Not relevant	Context dependent			Nature protection	Trade-off	Not relevant	Context dependent	Context dependent	Co-benefit	Co-benefit	Context dependent	Context dependent
[truncated: 12 more columns]

## Sheet: FES-SDGs_results_Int
	1													2													3													4
		Overall importance to:			Exemples of forest services										Overall importance to:			Exemples of forest services										Overall importance to:			Exemples of forest services										Overall importance to:			Exemples of forest services
	Aspects		Poverty	1	Wood production and employment	Provision of NTFP, food and health	Recreation	Protection against natural hazards	Regulation of natural cycles (water, polination)	Culture and heritage	Provision of genetic resources	Access to land (reserve)		Aspects		Poverty	1	Wood production and employment	Provision of NTFP, food and health	Recreation	Protection against natural hazards	Regulation of natural cycles (water, polination)	Culture and heritage	Provision of genetic resources	Access to land (reserve)		Aspects		Poverty	1	Wood production and employment	Provision of NTFP, food and health	Recreation	Protection against natural hazards	Regulation of natural cycles (water, polination)	Culture and heritage	Provision of genetic resources	Access to land (reserve)		Aspects		Poverty	1	Wood production and employment	Provision of NTFP, food and health	Recreation	Protection against natural hazards	Regulation of natural cycles (water, polination)	Culture and heritage
	Scoring			2	2	2	1	1	2	1	1	1		Scoring				3	3	1	2	3	2	2	3		Scoring			2	1	2	1	3	3	2	3	2		Scoring				3	3	1	2	2	1
	Aspects		Hunger	2	Wood production and employment	Provision of NTFP, food	Access to land (reserve)	Climate regulation	Natural cycles regulation	Soil regulation	Provision of genetic resources			Aspects		Hunger	2	Wood production and employment	Provision of NTFP, food	Access to land (reserve)	Climate regulation	Natural cycles regulation	Soil regulation	Provision of genetic resources			Aspects		Hunger	2	Wood production and employment	Provision of NTFP, food	Access to land (reserve)	Climate regulation	Natural cycles regulation	Soil regulation	Provision of genetic resources			Aspects		Hunger	2	Wood production and employment	Provision of NTFP, food	Access to land (reserve)	Climate regulation	Natural cycles regulation	Soil regulation
	Scoring			2	2	3	0	1	1	2	2			Scoring				1	3	3	2	1	1	3			Scoring			2	1	2	2	3	3	3	2			Scoring				2	2	2	1	2	2
	Aspects		Health	3	Wood production	Provivion of NTFP, health	Recreation	Regulation of water cycle	Regulation of natural cycles	Regulation of pests	Provision of genetic resources			Aspects		Health	3	Wood production	Provivion of NTFP, health	Recreation	Regulation of water cycle	Regulation of natural cycles	Regulation of pests	Provision of genetic resources			Aspects		Health	3	Wood production	Provision of NTFP, health	Recreation	Regulation of water cycle	Regulation of natural cycles	Regulation of pests	Provision of genetic resources			Aspects		Health	3	Wood production	Provivion of NTFP, health	Recreation	Regulation of water cycle	Regulation of natural cycles	Regulation of pests
	Scoring			2	0	2	2	3	2	1	1			Scoring				1	3	2	3	2	3	2			Scoring			2	1	2	1	3	3	1	2			Scoring				1	2	2	3	2	1
	Aspects		Education	4	Training, research	Spirituality and art								Aspects		Education	4	Training, research	Spirituality and art	Nature protection							Aspects		Education	4	Training, research	Spirituality and art								Aspects		Education	4	Training, research	Spirituality and art
	Scoring			1	1	1								Scoring				2	3	3							Scoring			1	1	1								Scoring				2	2
	Aspects		Gender	5	Wood production and employment	Provision of NTFP, food and health	Recreation							Aspects		Gender	5	Wood production and employment	Provision of NTFP, food and health	Recreation							Aspects		Gender	5	Wood production and employment	Provision of NTFP, food and health	Recreation							Aspects		Gender	5	Wood production and employment	Provision of NTFP, food and health	Recreation
	Scoring			1	1	1	1							Scoring				1	3	1							Scoring			0	0	1	0							Scoring				1	2	1
	Aspects		Water	6	Regulation of water cycle									Aspects		Water	6	Regulation of water cycle									Aspects		Water	6	Regulation of water cycle									Aspects		Water	6	Regulation of water cycle
	Scoring			3	3									Scoring				3									Scoring			3	3									Scoring				3
	Aspects		Energy	7	Wood production	Climate regulation								Aspects		Energy	7	Wood production	Climate regulation								Aspects		Energy	7	Wood production	Climate regulation								Aspects		Energy	7	Wood production	Climate regulation
	Scoring			3	3	3								Scoring				3	3								Scoring			2	2	3								Scoring				2	1
	Aspects		Growth	8	Wood production and employment	Provision of NTFP	Protection against natural hazards	Climate regulation	Regulation of natural cycles	Recreation	Nature protection			Aspects		Growth	8	Wood production and employment	Provision of NTFP	Protection against natural hazards	Climate regulation	Regulation of natural cycles	Recreation	Nature protection			Aspects		Growth	8	Wood production and employment	Provision of NTFP	Protection against natural hazards	Climate regulation	Regulation of natural cycles	Recreation	Nature protection			Aspects		Growth	8	Wood production and employment	Provision of NTFP	Protection against natural hazards	Climate regulation	Regulation of natural cycles	Recreation
	Scoring			1	1	1	1	2	2	1	1			Scoring				2	2	2	2	1	2	2			Scoring			2	0	1	3	3	3	1	3			Scoring				2	2	1	1	1	1
	Aspects		Industry	9	Wood production and employment	Provision of NTFP, food and health	Provision of genetic resources	Spirituality, inspiration	Climate regulation					Aspects		Industry	9	Wood production and employment	Provision of NTFP, food and health	Provision of genetic resources	Spirituality, inspiration	Climate regulation					Aspects		Industry	9	Wood production and employment	Provision of NTFP, food and health	Provision of genetic resources	Spirituality, inspiration	Climate regulation					Aspects		Industry	9	Wood production and employment	Provision of NTFP, food and health	Provision of genetic resources	Spirituality, inspiration	Climate regulation
	Scoring			1	2	1	1	0	1					Scoring				2	2	2	0	1					Scoring			1	1	0	1	1	1					Scoring				2	2	2	1	2
	Aspects		Inequality	10	Wood production and employment	Provision of NTFP, food and health	Recreation							Aspects		Inequality	10	Wood production and employment	Provision of NTFP, food and health	Recreation							Aspects		Inequality	10	Wood production and employment	Provision of NTFP, food and health	Recreation							Aspects		Inequality	10	Wood production and employment	Provision of NTFP, food and health	Recreation
	Scoring			1	2	2	1							Scoring				2	2	1							Scoring			1	0	1	1							Scoring				2	2	1
	Aspects		Cities	11	Wood production and employment	Provision of NTFP, food and health	Recreation	Protection against natural hazards	Climate regulation	Culture and heritage	Nature protection	Regulation of pests		Aspects		Cities	11	Wood production and employment	Provision of NTFP, food and health	Recreation	Protection against natural hazards	Climate regulation	Culture and heritage	Nature protection	Regulation of pests		Aspects		Cities	11	Wood production and employment	Provision of NTFP, food and health	Recreation	Protection against natural hazards	Climate regulation	Culture and heritage	Nature protection	Regulation of pests		Aspects		Cities	11	Wood production and employment	Provision of NTFP, food and health	Recreation	Protection against natural hazards	Climate regulation	Culture and heritage
	Scoring			2	1	2	2	1	2	2	2	1		Scoring				1	2	3	2	3	2	2	2		Scoring			2	1	1	2	3	3	2	3	1		Scoring				1	2	3	2	3	2
	Aspects		SPC	12	Wood production and employment	Provision of NTFP, food and health	Climate regulation	Regulation of natural cycles	Provision of genetic resources					Aspects		SPC	12	Wood production and employment	Provision of NTFP, food and health	Climate regulation	Regulation of natural cycles	Provision of genetic resources					Aspects		SPC	12	Wood production and employment	Provision of NTFP, food and health	Climate regulation	Regulation of natural cycles	Provision of genetic resources					Aspects		SPC	12	Wood production and employment	Provision of NTFP, food and health	Climate regulation	Regulation of natural cycles	Provision of genetic resources
	Scoring			1	1	1	1	1	1					Scoring													Scoring			2	2	2	3	3	2					Scoring				2	1	1	1	1
	Aspects		Climate	13	Climate regulation	Wood production								Aspects		Climate	13	Climate regulation	Wood production	Wood production (sectors)							Aspects		Climate	13	Climate regulation	Wood production								Aspects		Climate	13	Climate regulation	Wood production
	Scoring			3	3	1								Scoring				3	3	2							Scoring			3	3	1								Scoring				3	1
	Aspects		Oceans	14	Regulation of natural cycles									Aspects		Oceans	14	Regulation of natural cycles	Protection against natural hazards								Aspects		Oceans	14	Regulation of natural cycles									Aspects		Oceans	14	Regulation of natural cycles
	Scoring			1	2									Scoring				2	2								Scoring			1	1									Scoring				2
	Aspects		Ecosystems	15	Regulation of natural cycles	Provision of genetic resources	Nature protection	Culture and heritage						Aspects		Ecosystems	15	Regulation of natural cycles	Provision of genetic resources	Nature protection	Culture and heritage	Regulation of pests	Protection against natural hazards				Aspects		Ecosystems	15	Regulation of natural cycles	Provision of genetic resources	Nature protection	Culture and heritage						Aspects		Ecosystems	15	Regulation of natural cycles	Provision of genetic resources	Nature protection	Culture and heritage
	Scoring			3	3	3	3	1						Scoring				3	3	3	2	2	2				Scoring			3	3	1	3	1						Scoring				3	3	3	2
	Aspects		Peace	16	Culture and heritage	Nature protection	Wood production (sectors)	Provision of NTFP (sectors)	Provision of genetic resources					Aspects		Peace	16	Culture and heritage	Nature protection	Wood production (sectors)	Provision of NTFP (sectors)	Provision of genetic resources					Aspects		Peace	16	Culture and heritage	Nature protection	Wood production (sectors)	Provision of NTFP (sectors)	Provision of genetic resources					Aspects		Peace	16	Culture and heritage	Nature protection	Wood production (sectors)	Provision of NTFP (sectors)	Provision of genetic resources
	Scoring			1	2	2	2	2	1					Scoring				3	2	1	1	1					Scoring			2	1	3	0	1	2					Scoring				1	1	0	1	1
	Aspects		Partnership	17	Wood production and employment	Climate regulation	Nature protection	Regulation of natural cycles	Access to land (reserve)	Provision of genetic resources	Protection against natural hazards			Aspects		Partnership	17	Wood production and employment	Climate regulation	Nature protection	Regulation of natural cycles	Access to land (reserve)	Provision of genetic resources	Protection against natural hazards			Aspects		Partnership	17	Wood production and employment	Climate regulation	Nature protection	Regulation of natural cycles	Access to land (reserve)	Provision of genetic resources	Protection against natural hazards			Aspects		Partnership	17	Wood production and employment	Climate regulation	Nature protection	Regulation of natural cycles	Access to land (reserve)	Provision of genetic resources
	Scoring			1	1	1	1	1	1	1	1			Scoring				2	2	3	2	3	3	2			Scoring			3	1	3	3	3	2	2	3			Scoring				2	3	3	3	2	3
[truncated: 13 more columns]

## Sheet: FES-SDGs_results_CH
1													2													3													4
	Overall importance to:			Exemples of forest services										Overall importance to:			Exemples of forest services										Overall importance to:			Exemples of forest services										Overall importance to:			Exemples of forest services
Aspects		Poverty	1	Wood production and employment	Provision of NTFP, food and health	Recreation	Protection against natural hazards	Regulation of natural cycles (water, polination)	Culture and heritage	Provision of genetic resources	Access to land (reserve)		Aspects		Poverty	1	Wood production and employment	Provision of NTFP, food and health	Recreation	Protection against natural hazards	Regulation of natural cycles (water, polination)	Culture and heritage	Provision of genetic resources	Access to land (reserve)		Aspects		Poverty	1	Wood production and employment	Provision of NTFP, food and health	Recreation	Protection against natural hazards	Regulation of natural cycles (water, polination)	Culture and heritage	Provision of genetic resources	Access to land (reserve)		Aspects		Poverty	1	Wood production and employment	Provision of NTFP, food and health	Recreation	Protection against natural hazards	Regulation of natural cycles (water, polination)	Culture and heritage	Provision of genetic resources
Scoring			0	0	0	1	0	0	1	0	0		Scoring				2	2	0	0	0	1	0	1		Scoring			1	0	0	0	2	3	1	3	0		Scoring			3	3	2	2	1	2	0	0
Aspects		Hunger	2	Wood production and employment	Provision of NTFP, food	Access to land (reserve)	Climate regulation	Natural cycles regulation	Soil regulation	Provision of genetic resources			Aspects		Hunger	2	Wood production and employment	Provision of NTFP, food	Access to land (reserve)	Climate regulation	Natural cycles regulation	Soil regulation	Provision of genetic resources			Aspects		Hunger	2	Wood production and employment	Provision of NTFP, food	Access to land (reserve)	Climate regulation	Natural cycles regulation	Soil regulation	Provision of genetic resources			Aspects		Hunger	2	Wood production and employment	Provision of NTFP, food	Access to land (reserve)	Climate regulation	Natural cycles regulation	Soil regulation	Provision of genetic resources
Scoring			0	0	0	0	1	1	1	1			Scoring				1	2	0	0	1	1	1	1		Scoring			1	0	0	0	3	3	3	2			Scoring			3	2	2	3	2	2	1	0
Aspects		Health	3	Wood production	Provivion of NTFP, health	Recreation	Regulation of water cycle	Regulation of natural cycles	Regulation of pests	Provision of genetic resources			Aspects		Health	3	Wood production	Provivion of NTFP, health	Recreation	Regulation of water cycle	Regulation of natural cycles	Regulation of pests	Provision of genetic resources			Aspects		Health	3	Wood production	Provivion of NTFP, health	Recreation	Regulation of water cycle	Regulation of natural cycles	Regulation of pests	Provision of genetic resources			Aspects		Health	3	Wood production	Provivion of NTFP, health	Recreation	Regulation of water cycle	Regulation of natural cycles	Regulation of pests	Provision of genetic resources
Scoring			2	0	2	2	2	2	2	1			Scoring				1	2	3	2	2	3	2	3		Scoring			2	1	1	2	3	3	1	1			Scoring			2	1	1	2	1	2	1	1
Aspects		Education	4	Training, research	Spirituality and art								Aspects		Education	4	Training, research	Spirituality and art								Aspects		Education	4	Training, research	Spirituality and art								Aspects		Education	4	Training, research	Spirituality and art
Scoring			1	1	1								Scoring				3	2								Scoring			0	1	1								Scoring			2	2	1
Aspects		Gender	5	Wood production and employment	Provision of NTFP, food and health	Recreation							Aspects		Gender	5	Wood production and employment	Provision of NTFP, food and health	Recreation							Aspects		Gender	5	Wood production and employment	Provision of NTFP, food and health	Recreation							Aspects		Gender	5	Wood production and employment	Provision of NTFP, food and health	Recreation
Scoring			1	1	1	1							Scoring				0	2								Scoring			0	0	0	2							Scoring			1	1	1	0
Aspects		Water	6	Regulation of water cycle									Aspects		Water	6	Regulation of water cycle									Aspects		Water	6	Regulation of water cycle									Aspects		Water	6	Regulation of water cycle
Scoring			3	3									Scoring				3									Scoring			3	3									Scoring			2	2
Aspects		Energy	7	Wood production	Climate regulation								Aspects		Energy	7	Wood production	Climate regulation								Aspects		Energy	7	Wood production	Climate regulation								Aspects		Energy	7	Wood production	Climate regulation
Scoring			2	2	2								Scoring				2	3								Scoring			2	2	3								Scoring			2	2	2
Aspects		Growth	8	Wood production and employment	Provision of NTFP	Protection against natural hazards	Climate regulation	Regulation of natural cycles	Recreation	Nature protection			Aspects		Growth	8	Wood production and employment	Provision of NTFP	Protection against natural hazards	Climate regulation	Regulation of natural cycles	Recreation	Nature protection			Aspects		Growth	8	Wood production and employment	Provision of NTFP	Protection against natural hazards	Climate regulation	Regulation of natural cycles	Recreation	Nature protection			Aspects		Growth	8	Wood production and employment	Provision of NTFP	Protection against natural hazards	Climate regulation	Regulation of natural cycles	Recreation	Nature protection
Scoring			1	1	0	1	1	1	1	1			Scoring				3	2	2	2	1	3	3			Scoring			1	0	0	3	3	3	1	3			Scoring			1	1	0	2	2	1	0	0
Aspects		Industry	9	Wood production and employment	Provision of NTFP, food and health	Provision of genetic resources	Spirituality, inspiration	Climate regulation					Aspects		Industry	9	Wood production and employment	Provision of NTFP, food and health	Provision of genetic resources	Spirituality, inspiration	Climate regulation					Aspects		Industry	9	Wood production and employment	Provision of NTFP, food and health	Provision of genetic resources	Spirituality, inspiration	Climate regulation					Aspects		Industry	9	Wood production and employment	Provision of NTFP, food and health	Provision of genetic resources	Spirituality, inspiration	Climate regulation
Scoring			1	1	1	0	0	1					Scoring				2	2	1	1						Scoring			1	1	1	1	2	3					Scoring			1	2	0	0	0	1
Aspects		Inequality	10	Wood production and employment	Provision of NTFP, food and health	Recreation							Aspects		Inequality	10	Wood production and employment	Provision of NTFP, food and health	Recreation							Aspects		Inequality	10	Wood production and employment	Provision of NTFP, food and health	Recreation							Aspects		Inequality	10	Wood production and employment	Provision of NTFP, food and health	Recreation
Scoring			0	0	0	0							Scoring				0	1	2							Scoring			0	0	0	0							Scoring			1	1	1	0
Aspects		Cities	11	Wood production and employment	Provision of NTFP, food and health	Recreation	Protection against natural hazards	Climate regulation	Culture and heritage	Nature protection	Regulation of pests		Aspects		Cities	11	Wood production and employment	Provision of NTFP, food and health	Recreation	Protection against natural hazards	Climate regulation	Culture and heritage	Nature protection	Regulation of pests		Aspects		Cities	11	Wood production and employment	Provision of NTFP, food and health	Recreation	Protection against natural hazards	Climate regulation	Culture and heritage	Nature protection	Regulation of pests		Aspects		Cities	11	Wood production and employment	Provision of NTFP, food and health	Recreation	Protection against natural hazards	Climate regulation	Culture and heritage	Nature protection
Scoring			1	0	1	2	1	2	1	2	1		Scoring				2	2	3	2	3	3	2	2		Scoring			1	1	1	2	2	3	2	3	1		Scoring			2	2	0	2	2	2	1	2
Aspects		SPC	12	Wood production and employment	Provision of NTFP, food and health	Climate regulation	Regulation of natural cycles	Provision of genetic resources					Aspects		SPC	12	Wood production and employment	Provision of NTFP, food and health	Climate regulation	Regulation of natural cycles	Provision of genetic resources					Aspects		SPC	12	Wood production and employment	Provision of NTFP, food and health	Climate regulation	Regulation of natural cycles	Provision of genetic resources					Aspects		SPC	12	Wood production and employment	Provision of NTFP, food and health	Climate regulation	Regulation of natural cycles	Provision of genetic resources
Scoring			1	2	1	1	1	1					Scoring				3	2	0	0	1					Scoring			1	1	1	3	2	2					Scoring			2	2	1	2	1	3
Aspects		Climate	13	Climate regulation	Wood production								Aspects		Climate	13	Climate regulation	Wood production								Aspects		Climate	13	Climate regulation	Wood production								Aspects		Climate	13	Climate regulation	Wood production
Scoring			3	3	2								Scoring				3	3								Scoring			3	3	1								Scoring			3	3	2
Aspects		Oceans	14	Regulation of natural cycles									Aspects		Oceans	14	Regulation of natural cycles									Aspects		Oceans	14	Regulation of natural cycles									Aspects		Oceans	14	Regulation of natural cycles
Scoring			2	2									Scoring				3									Scoring			2	2									Scoring			2	2
Aspects		Ecosystems	15	Regulation of natural cycles	Provision of genetic resources	Nature protection	Culture and heritage						Aspects		Ecosystems	15	Regulation of natural cycles	Provision of genetic resources	Nature protection	Culture and heritage						Aspects		Ecosystems	15	Regulation of natural cycles	Provision of genetic resources	Nature protection	Culture and heritage						Aspects		Ecosystems	15	Regulation of natural cycles	Provision of genetic resources	Nature protection	Culture and heritage
Scoring			3	3	3	3	1						Scoring				1	1	2	3						Scoring			3	3	2	3	2						Scoring			3	2	3	3	2
Aspects		Peace	16	Culture and heritage	Nature protection	Wood production (sectors)	Provision of NTFP (sectors)	Provision of genetic resources					Aspects		Peace	16	Culture and heritage	Nature protection	Wood production (sectors)	Provision of NTFP (sectors)	Provision of genetic resources					Aspects		Peace	16	Culture and heritage	Nature protection	Wood production (sectors)	Provision of NTFP (sectors)	Provision of genetic resources					Aspects		Peace	16	Culture and heritage	Nature protection	Wood production (sectors)	Provision of NTFP (sectors)	Provision of genetic resources
Scoring			0	1	0	0	0	0					Scoring				2	1	1	2	0					Scoring			1	1	3	0	0	2					Scoring			2	3	2	1	2	2
Aspects		Partnership	17	Wood production and employment	Climate regulation	Nature protection	Regulation of natural cycles	Access to land (reserve)	Provision of genetic resources	Protection against natural hazards			Aspects		Partnership	17	Wood production and employment	Climate regulation	Nature protection	Regulation of natural cycles	Access to land (reserve)	Provision of genetic resources	Protection against natural hazards			Aspects		Partnership	17	Wood production and employment	Climate regulation	Nature protection	Regulation of natural cycles	Access to land (reserve)	Provision of genetic resources	Protection against natural hazards			Aspects		Partnership	17	Wood production and employment	Climate regulation	Nature protection	Regulation of natural cycles	Access to land (reserve)	Provision of genetic resources	Protection against natural hazards
Scoring			1	1	1	1	1	1	1	1			Scoring				1	2	2	1	2	0	1			Scoring			1	0	2	3	2	0	1	3			Scoring			2	2	2	2	0	3	0	1
[truncated: 12 more columns]
